# Supplementary material for: Effect of Electrode Type on Electrospun Membrane Morphology Using Low-Concentration PVA Solutions
Source: Membranes (Basel). 2022 Jun 11;12(6):609. doi: 10.3390/membranes12060609 (PMC9229226; doi:10.3390/membranes12060609)
Supplement: Supplementary file 1 [file membranes-12-00609-s001.zip]

Archive with 1 entries (1 files):
- membranes-1751214-supplementary.pdf
